# Supplementary material for: Race and sex differences in HDL peroxide content among American adults with and without type 2 diabetes
Source: Lipids Health Dis. 2022 Feb 6;21:18. doi: 10.1186/s12944-021-01608-4 (PMC8818198; doi:10.1186/s12944-021-01608-4)
Supplement: Supplementary file 1 — Additional file 1. [file 12944_2021_1608_MOESM1_ESM.zip]

Archive with 2 entries (2 files):
- Suppl Table 2-4.pdf
- SupplT1.pdf
